# Supplementary material for: Knowledge and Awareness of Obesity-Related Breast Cancer Risk Among Women in the Qassim Region, Saudi Arabia: A Cross-Sectional Study
Source: Healthcare (Basel). 2025 Jan 30;13(3):278. doi: 10.3390/healthcare13030278 (PMC11816457; doi:10.3390/healthcare13030278)
Supplement: Supplementary file 1 [file healthcare-13-00278-s001.zip]

Archive with 1 entries (1 files):
- healthcare-3363027-supplementary.pdf
